# Supplementary material for: Effect of Collagen Matrix on Doxorubicin Distribution and Cancer Cells’ Response to Treatment in 3D Tumor Model
Source: Cancers (Basel). 2022 Nov 8;14(22):5487. doi: 10.3390/cancers14225487 (PMC9688511; doi:10.3390/cancers14225487)
Supplement: Supplementary file 1 [file cancers-14-05487-s001.zip]

Archive with 1 entries (1 files):
- cancers-1918802-supplementary.pdf
